# Supplementary material for: Attitude of Parents of Children with Cerebral Palsy Towards COVID-19 Vaccination
Source: Int J Environ Res Public Health. 2023 Jan 20;20(3):1909. doi: 10.3390/ijerph20031909 (PMC9915268; doi:10.3390/ijerph20031909)
Supplement: Supplementary file 1 [file ijerph-20-01909-s001.zip]

Archive with 1 entries (1 files):
- ijerph-2095506-supplementary.pdf
